# Supplementary material for: Phenotypic age acceleration as a novel predictor of benign prostatic hyperplasia: a prospective cohort study
Source: GeroScience. 2025 Sep 11;48(3):3983–95. doi: 10.1007/s11357-025-01846-9 (PMC13356109; doi:10.1007/s11357-025-01846-9)
Supplement: Supplementary file 1 — Supplementary file1 (XLSX 11 KB) [file 11357_2025_1846_MOESM1_ESM.xlsx]

## Sheet: Table S1. Variable list_x0009_
																					Supplementary Table 1. Variable list
																					LBDMONO	Monocyte number
																					MCQ220	{Have you/Has SP} ever been told by a doctor or other health professional that {you/s/he} had cancer or a malignancy of any kind?
																					LBXSOSSI	Osmolality: SI (mmol/Kg)
																					LBDTCSI	Total cholesterol (mmol/L)
																					LBXWBCSI	White blood cell count: SI
																					LBXMOPCT	Monocyte percent (%)
																					RIDAGEMN	Best age in months at date of screening for individuals under 85 years of age.
																					LBXBCD	Cadmium (ug/L)
																					LBXHGB	Hemoglobin (g/dL)
																					LBXSC3SI	Bicarbonate: SI (mmol/L)
																					LBDBANO	Basophils number
																					HSQ590	Except for tests {you/SP} may have had as part of blood donations, {have you/has he/has she} ever had {your/his/her} blood tested for the AIDS virus infection?
																					URXUMA	Albumin, urine (ug/mL)
																					KIQ042	Many people experience leakage of urine. The next few questions ask about urine leakage under different conditions. During the past 12 months, {have/has SP} leaked or lost control of even a small amount of urine with an activity like coughing, lift
																					LBXEOPCT	Eosinophils percent (%)
																					LBXSCLSI	Chloride: SI (mmol/L)
																					HSQ520	Did {you/SP} have flu, pneumonia, or ear infections that started during those 30 days?
																					LBDEONO	Eosinophils number
																					SMQ680	Blood urea nitrogen (mg/dL)
																					MCQ160A	Has a doctor or other health professional ever told {you/SP} that {you/s/he} . . .had arthritis?
																					LBXSBU	Blood urea nitrogen (mg/dL)
																					LBXSTR	Triglycerides (mg/dL)
																					LBXBAPCT	Basophils percent (%)
																					MCQ160C	Has a doctor or other health professional ever told {you/SP} that {you/s/he} . . .had coronary heart disease?
																					DSDCOUNT	Includes all supplements and the antacids reported with supplements, but not antacids reported with medications.
																					KIQ361	Was this done to check for prostate cancer?
																					LBDLYMNO	Lymphocyte number
																					LBXSAL	Albumin (g/dL)
																					LBXSCA	Total Calcium (mg/dL)
																					HOQ065	Is this {mobile home/house/apartment} owned, being bought, rented, or occupied by some other arrangement by {you/you or someone else in your family}?
																					LBXBPB	Lead (ug/dL)
																					HSQ510	Did {you/SP} have a stomach or intestinal illness with vomiting or diarrhea that started during those 30 days?
																					MCQ053	During the past 3 months, {have you/has SP} been on treatment for anemia, sometimes called "tired blood" or "low blood"? [Include diet, iron pills, iron shots, transfusions as treatment.]
																					LBXSIR	Iron (ug/dL)
